# Supplementary material for: Comparative Analysis of the Complete Chloroplast Genomes in Allium Subgenus Cyathophora (Amaryllidaceae): Phylogenetic Relationship and Adaptive Evolution
Source: Biomed Res Int. 2020 Jan 17;2020:1732586. doi: 10.1155/2020/1732586 (PMC7201574; doi:10.1155/2020/1732586)
Supplement: Supplementary 2 — Table S2: the nucleotide variability (Pi) of 112 shared genes. [file 1732586.f2.xlsx]

## Sheet: Sheet1
Gene	Pi	location
psbA	0.00499	LSC
trnK-UUU	0.02121	LSC
matK	0.01847	LSC
rps16	0.03244	LSC
trnQ-UUG	0	LSC
psbK	0.01075	LSC
psbI	0.00612	LSC
trnS-GCU	0.00606	LSC
trnG-UCC	0.02414	LSC
trnR-UCU	0	LSC
atpA	0.00871	LSC
atpF	0.01385	LSC
atpH	0.00759	LSC
atpI	0.01102	LSC
rpoC2	0.01226	LSC
rpoC1	0.00934	LSC
rpoB	0.00759	LSC
trnC-GCA	0.02222	LSC
petN	0.00963	LSC
psbM	0.0127	LSC
trnD-GUC	0	LSC
trnY-GUA	0	LSC
trnE-UUC	0.00741	LSC
trnT-GGU	0.00751	LSC
psbD	0.0076	LSC
psbC	0.00704	LSC
trnS-UGA	0.00766	LSC
psbZ	0.00388	LSC
trnG-GCC	0	LSC
trnfM-CAU	0	LSC
rps14	0.0044	LSC
psaB	0.00508	LSC
psaA	0.00601	LSC
ycf3	0.01242	LSC
trnS-GGA	0.01333	LSC
rps4	0.00868	LSC
trnT-UGU	0	LSC
trnF-GAA	0	LSC
ndhJ	0.00629	LSC
ndhK	0.00946	LSC
ndhC	0.00092	LSC
trnV-UAC	0.00824	LSC
trnM-CAU	0.00463	LSC
atpE	0.01185	LSC
atpB	0.00903	LSC
rbcL	0.00797	LSC
accD	0.01492	LSC
psaI	0.01862	LSC
ycf4	0.0064	LSC
cemA	0.01304	LSC
petA	0.00575	LSC
psbJ	0.00542	LSC
psbL	0.00295	LSC
psbF	0.01778	LSC
psbE	0.00661	LSC
petL	0.00694	LSC
petG	0.00292	LSC
trnW-CCA	0.00521	LSC
trnP-UGG	0	LSC
psaJ	0.00258	LSC
rpl33	0.0127	LSC
rps18	0.0045	LSC
rpl20	0.01582	LSC
rps12	0.00163	LSC
clpP	0.01553	LSC
psbB	0.00783	LSC
psbT	0.00654	LSC
psbN	0.01162	LSC
psbH	0.01051	LSC
petB	0.01638	LSC
petD	0.0114	LSC
rpoA	0.01049	LSC
rps11	0.00837	LSC
rpl36	0.00292	LSC
infA	0.08125	LSC
rps8	0.00993	LSC
rpl14	0.00452	LSC
rpl16	0.01621	LSC
rps3	0.01086	LSC
rpl22	0.01709	LSC
rps19	0.00342	LSC
trnH-GUG	0	IR
rpl2	0.00283	IR
rpl23	0.00107	IR
trnI-CAU	0	IR
trnL-CAA	0.01203	IR
ndhB	0.00207	IR
rps7	0.00065	IR
trnV-GAC	0	IR
rrn16	0.00041	IR
trnI-GAU	0.00157	IR
rrn23	0.00061	IR
rrn4.5	0	IR
rrn5	0.00651	IR
trnR-ACG	0	IR
trnN-GUU	0	IR
ycf1	0.00824	IR
trnA-UGC	0.00164	IR
trnL-CAA	0.00374	IR
ycf2	0.00459	IR
ndhF	0.02241	SSC
rpl32	0.01092	SSC
trnL-UAG	0.00417	SSC
ccsA	0.01349	SSC
ndhD	0.01467	SSC
psaC	0.00705	SSC
ndhE	0.01198	SSC
ndhG	0.01494	SSC
ndhI	0.00835	SSC
ndhA	0.01735	SSC
ndhH	0.00838	SSC
rps15	0.02605	SSC
