# Supplementary material for: Comparative Analysis of the Complete Chloroplast Genomes in Allium Subgenus Cyathophora (Amaryllidaceae): Phylogenetic Relationship and Adaptive Evolution
Source: Biomed Res Int. 2020 Jan 17;2020:1732586. doi: 10.1155/2020/1732586 (PMC7201574; doi:10.1155/2020/1732586)
Supplement: Supplementary 3 — Table S3: the Ka/Ks ratio of 65 shared protein-coding genes in all six chloroplast genomes. [file 1732586.f3.xlsx]

## Sheet: Sheet1
	Acy-Afa	Acy-Asp	Acy-Ama	Acy-Aki	Acy-Atr	Afa-Asp	Afa-Ama	Afa-Aki	Afa-Atr	Asp-Ama	Asp-Aki	Asp-Atr	Ama-Aki	Ama-Atr	Aki-Atr
	Ka/Ks	Ka/Ks	Ka/Ks	Ka/Ks	Ka/Ks	Ka/Ks	Ka/Ks	Ka/Ks	Ka/Ks	Ka/Ks	Ka/Ks	Ka/Ks	Ka/Ks	Ka/Ks	Ka/Ks	average value	location
psbA	0.001	0.001	0.001	0.001	0.0458392	0.001	0.001	0.001	0.0530603	0.001	0.001	0.0530603	0.001	0.0406558	0.053486	0.0170734	LSC
matK	1.56522	NA	0.983615	0.36275	0.652607	0.341129	0.838224	0.368832	0.698982	1.09922	0.37194	0.672739	0.367513	0.658529	0.395967	0.669805	LSC
rps16	NA	NA	NA	0.849472	0.85539	NA	NA	0.849472	0.85539	NA	0.849472	0.85539	0.849472	0.85539	0.852431	0.852431	LSC
psbK	0.344647	0.344647	0.344647	0.344647	0.344647	0.344647	0.344647	0.545121	0.344647	0.344647	0.344647	0.344647	0.344647	0.344647	0.344647	0.358012	LSC
atpA	0.1491	0.0468571	0.0895236	0.0895236	0.0623198	0.001	0.001	0.0667228	0.0382566	0.001	0.0712043	0.0411097	0.0614767	0.0348033	0.0953259	0.0566149	LSC
atpF	NA	0.143483	0.287443	0.287443	0.15438		0.143483	0.287443	0.15438	0.329457	0.353461	0.249998	0.234042	0.0519888	0.279016	0.227386	LSC
atpI	0.001	0.001	0.085973	0.085973	0.114294	0.001	0.001	0.0720398	0.0838447	0.001	0.0720398	0.0838447	0.0729638	0.084769	0.198198	0.0639293	LSC
rpoC2	0.484981	0.47574	0.360751	0.293168	NA	NA	NA	NA	NA	NA	NA	NA	NA	NA	NA	0.40366	LSC
rpoC1	0.339384	0.693979	0.125638	0.148767	0.206124	0.379666	0.311842	0.168528	0.244526	0.974323	0.197378	0.305767	0.136857	0.188888	0.106183	0.301857	LSC
rpoB	0.307785	NA	1.47983	0.158197	0.140269	0.1623	0.335063	0.138659	0.121464	0.948213	0.135911	0.1154	0.172264	0.154654	0.156233	0.323303	LSC
petN	0.001	0.001	0.001	0.001	0.001	0.001	0.001	0.001	0.001	0.001	0.001	0.001	0.001	0.001	0.001	0.001	LSC
psbM	0.001	NA	NA	0.163088	NA	0.001	0.001	0.0902501	0.001	NA	0.163088	NA	0.163088	NA	0.163088	0.0829558	LSC
psbD	0.001	0.001	0.001	0.0248394	0.0338107	0.001	0.001	0.0248394	0.0338107	0.001	0.0248394	0.0338107	0.0234194	0.0312274	0.001	0.0158398	LSC
psbZ	0.001	0.001	0.001	0.001	0.001	0.001	0.001	0.001	0.001	0.001	0.001	0.001	0.001	0.001	0.001	0.001	LSC
rps14	NA	NA	NA	0.410763	NA	NA	NA	NA	NA	NA	0.201957	0.201957	0.201957	0.201957	0.201957	0.236758	LSC
psaB	0.001	0.001	0.001	0.0175205	0.001	0.001	0.001	0.017576	0.001	0.001	0.0183837	0.001	0.0161833	0.001	0.0153888	0.00633682	LSC
psaA	0.0846944	0.155723	0.0509	0.152699	0.0695117	0.001	0.001	0.15321	0.0368551	0.001	0.152999	0.0454184	0.130394	0.0286848	0.172337	0.0824284	LSC
ycf3	0.238817	0.001	0.001	0.001	0.001	NA	0.23601	0.0260783	0.0382455	0.001	0.001	0.001	0.001	0.001	0.001	0.0392251	LSC
rps4	NA	NA	0.246818	0.346316	0.0770441	NA	0.246818	0.346316	0.0770441	0.246818	0.346316	0.0770441	0.234012	0.001	0.28705	0.21105	LSC
ndhJ	NA	NA	0.403519	0.56686	0.404493	NA	0.001	0.231846	0.232123	0.001	0.231846	0.232123	0.130082	0.164889	0.228722	0.235709	LSC
ndhK	0.001	0.001	0.767949	0.0902427	0.048671	0.001	NA	0.100961	0.0580561	NA	0.100961	0.0580561	0.20014	0.21374	0.095855	0.133664	LSC
ndhC	0.0612835	0.0612835	0.0612835	0.001	0.0612835	0.0612835	0.0612835	0.001	0.0612835	0.0612835	0.001	0.0612835	0.001	0.0612835	0.001	0.041189	LSC
atpE		0.001	0.206558	0.206558	0.0660937	0.378148	0.190066	0.234128	0.116531	0.001	0.206558	0.0660937	0.261954	0.0831321	0.0899078	0.150552	LSC
atpB	0.001	0.001	0.175267	0.175267	0.0336069	0.001	0.086016	0.156018	0.0283653	0.0865888	0.176466	0.0338028	0.174126	0.0557568	0.179788	0.0909379	LSC
rbcL	0.427463	0.338985	0.525226	0.355015	0.501	0.464971	0.501173	0.32069	0.483516	0.57943	0.355655	0.52321	0.138285	0.300127	0.162579	0.398488	LSC
accD	0.26226	0.0618489	0.406099	0.406099	0.391639	0.318651	0.120645	0.372085	0.336816	0.201441	0.478608	0.517023	0.372382	0.417539	0.320609	0.33225	LSC
psaI	NA	NA	NA	0.998487	NA	NA	NA	0.998487	0.182758	NA	0.998487	0.182758	0.998487	0.182758	0.772692	0.664364	LSC
ycf4	0.149575	0.149575	0.001	0.354214	0.274278	0.149575	0.001	0.354214	0.274278	0.001	0.354214	0.274278	0.274817	0.150448	0.606147	0.224574	LSC
cemA	NA	NA	NA	0.560627	0.383248	NA	NA	0.811615	0.76856	NA	0.560627	0.383248	0.650933	0.509526	0.440206	0.563177	LSC
petA	NA	0.158114	0.261715	0.513298	1.5043	NA	0.593142	NA	1.86286	0.261715	0.513298	NA	0.446504	0.872243	0.587648	0.688622	LSC
psbJ	0.352118	0.352118	0.352118	0.352118	0.352118	0.352118	0.352118	0.352118	0.352118	0.352118	0.352118	0.352118	0.352118	0.352118	0.352118	0.352118	LSC
psbF	NA	0.001	NA	0.001	0.625894	0.001	NA	0.001	0.625894	0.001	0.001	0.62133	0.001	0.625894	0.331822	0.236486	LSC
psbE	0.001	0.001	0.001	0.001	0.001	0.001	0.001	0.001	0.001	0.001	0.001	0.001	0.001	0.001	0.001	0.001	LSC
petG	NA	NA	NA	0.001	NA	NA	NA	0.001	NA	NA	NA	NA	0.001	NA	0.001	0.001	LSC
psaJ	0.001	0.001	0.001	0.001	0.001	0.001	0.001	0.001	0.001	0.001	0.001	0.001	0.001	0.001	0.001	0.001	LSC
rpl20	NA	NA	1.32989	0.429028	0.448217	NA	0.987791	0.323924	0.343545	0.987791	0.323924	0.343545	0.503848	0.521786	0.212618	0.562992	LSC
rps12	0.001	0.001	0.001	0.001	0.001	0.001	0.001	0.001	0.001	0.001	0.001	0.001	0.001	0.001	0.001	0.001	LSC
clpP	0.001	0.001	0.001	0.0848483	0.110044	0.001	0.001	0.0997439	0.18528	0.001	0.0997439	0.18528	0.116164	0.370113	0.0705441	0.0885174	LSC
psbB	0.001	0.001	0.001	0.0164893	0.0234985	0.001	0.001	0.015752	0.0220679	0.001	0.0149325	0.0205885	0.0165146	0.0235312	0.0427538	0.0134752	LSC
psbT	0.001	0.001	0.001	0.001	0.001	0.001	0.001	0.001	0.001	0.001	0.001	0.001	0.001	0.001	0.001	0.001	LSC
psbN	0.001	0.001	0.001	0.001	0.423496	0.001	0.001	0.001	0.423496	0.001	0.001	0.001	0.001	0.001	0.169486	0.0685652	LSC
psbH	NA	0.001	NA	0.0646572	0.001	0.001		0.0646572	0.001	0.001	0.0519729	0.001	0.0646572	0.001	0.0506428	0.0252989	LSC
petD	NA	0.001	0.001	0.0710426	0.148028	0.282705	0.286416	0.137043	0.277696	0.001	0.0579014	0.100892	0.0917263	0.102831	0.001	0.111449	LSC
rpoA	0.001	0.154649	0.765107	1.10821	0.376234	0.0997215	0.424179	0.834864	0.439946	0.444948	0.837381	0.340018	0.739903	0.346397	0.564659	0.498481	LSC
rps11	0.256945	NA	0.001	0.173793	0.001	0.256945	0.0805386	0.194487	0.0608441	0.001	0.173793	NA	0.167885	0.001	0.261126	0.125412	LSC
rpl36	NA	NA	NA	0.35763	0.220966	NA	NA	0.35763	0.220966	NA	0.35763	0.220966	0.35763	0.220966	0.0846143	0.266555	LSC
rpl14	0.155497	0.155497	0.155497	0.155497	0.155497	0.155497	0.155497	0.155497	0.155497	0.155497	0.155497	0.155497	0.155497	0.155497	0.155497	0.155497	LSC
rpl16	NA	NA	NA	0.0475293	0.001	NA	NA	0.0475293	0.001	NA	0.0475293	0.001	0.0952339	0.0587768	0.248667	0.0609184	LSC
rps3	0.117533	0.001	0.001	0.0728727	0.103149	NA	0.240359	0.126448	0.172729	0.001	0.0937623	0.136212	0.109745	0.162656	0.0675481	0.10043	LSC
rpl22	0.001	0.001	0.104653	0.0890341	0.0651074	NA	0.165474	0.30812	0.101219	0.165474	0.30812	0.101219	0.0111843	0.121201	0.218888	0.125835	LSC
rpl2	0.001	0.001	0.001	0.001	0.001	0.001	0.001	0.001	0.001	0.001	0.001	0.001	0.001	0.001	0.001	0.001	IR
ndhB	0.001	0.001	0.001	0.429683	NA	0.001	0.001	0.429683	NA	0.001	0.429683	NA	0.429683	NA	0.001	0.156885	IR
ycf1	NA	NA	NA	1.47298	0.915425	NA	NA	1.92736	1.21777	NA	1.32431	0.812815	1.71324	1.09928	0.723553	1.24519	IR
ycf2	NA	2.11697	0.938967	1.16451	1.05641	1.79299	0.705819	1.13871	1.13845	0.670127	1.00836	0.961454	1.0363	1.03905	1.77221	1.18145	IR
ndhF	0.228744	0.436213	0.380064	0.321813	0.450633	0.198759	0.245788	0.284102	0.401336	0.325725	0.316239	0.468569	0.337649	0.370221	0.264505	0.335357	SSC
rpl32	0.001	0.001	0.001	0.001	0.001	0.001	0.001	0.001	0.001	0.001	0.001	0.001	0.001	0.001	0.001	0.001	SSC
ccsA	0.001	0.001	0.287895	0.287895	0.648726	0.001	0.001	0.238843	0.467606	0.001	0.287895	0.648726	0.229765	0.493555	0.273249	0.257944	SSC
ndhD	0.441846	0.548827	0.402212	0.211914	0.192935	0.160377	0.26218	0.138057	0.133494	0.163937	0.138328	0.116589	0.18998	0.175893	0.201529	0.231873	SSC
psaC	0.001	0.001	0.001	0.001	0.001	0.001	0.001	0.001	0.001	0.001	0.001	0.001	0.001	0.001	0.001	0.001	SSC
ndhE	NA	NA	NA	0.198183	0.27758	NA	NA	0.198183	0.27758	NA	0.198183	0.27758	0.126412	0.11884	0.0766892	0.194359	SSC
ndhG	0.204583	0.161427	0.328237	0.195956	0.186498	0.283106	0.146527	0.208296	0.0752034	0.001	0.205293	0.200654	0.182827	0.151378	0.240637	0.184775	SSC
ndhI	0.001	0.001	0.001	0.0431591	0.0909296	NA	0.001	0.0371373	0.0685002	0.001	0.0371373	0.0685002	0.0365385	0.0674318	0.001	0.0325239	SSC
ndhA	0.0861358	0.140706	0.20384	0.297777	0.169472	0.001	0.127182	0.24508	0.128919	0.158111	0.277139	0.145976	0.403332	0.253981	0.36536	0.200267	SSC
ndhH	0.239871	0.210769	0.061296	0.151411	0.235869	0.263715	0.0660275	0.154836	0.182106	0.001	0.143032	0.169939	0.10705	0.12002	0.292284	0.159948	SSC
rps15	0.001	NA	0.366001	0.117546	0.215379	0.001	0.267874	0.104368	0.17834	0.366001	0.117546	0.215379	0.20572	0.416388	0.254435	0.201927	SSC
